# Supplementary material for: Innovative Galenic Formulation of Prussian Blue Tablets: Advancing Pharmaceutical Applications
Source: Pharmaceuticals (Basel). 2025 Oct 17;18(10):1568. doi: 10.3390/ph18101568 (PMC12566741; doi:10.3390/ph18101568)
Supplement: Supplementary file 1 [file pharmaceuticals-18-01568-s001.zip]

Archive with 1 entries (1 files):
- pharmaceuticals-3895106-supplementary.pdf
